# Supplementary material for: Mechanism of Cadmium Exposure Induced Hepatotoxicity in the Mud Crab (Scylla paramamosain): Activation of Oxidative Stress and Nrf2 Signaling Pathway
Source: Antioxidants (Basel). 2022 May 17;11(5):978. doi: 10.3390/antiox11050978 (PMC9137997; doi:10.3390/antiox11050978)
Supplement: Supplementary file 1 [file antioxidants-11-00978-s001.zip]

Archive with 1 entries (1 files):
- antioxidants-1696894-supplementary.pdf
